# Supplementary material for: Human paternal and maternal demographic histories: insights from high-resolution Y chromosome and mtDNA sequences
Source: Investig Genet. 2014 Sep 24;5:13. doi: 10.1186/2041-2223-5-13 (PMC4174254; doi:10.1186/2041-2223-5-13)
Supplement: Additional file 1: Table S1 — Population, regional group affiliation, coverage, and haplogroup assignments for the HGDP samples analyzed here. [file 2041-2223-5-13-S1.xlsx]

## Sheet: Sheet1
Table S1. Population, regional group affiliation, coverage, and haplogroup assignments for the
HGDP samples analyzed here. MtDNA haplogroups were assigned from the genome sequences, while the
NRY haplogroups are from previous studies based on SNP-typing. Populations assigned as "mixed"
were not included in any regional groups due to having admixed ancestry, based on genome-wide data.
Sample ID	Population	Regional group	MtDNA coverage	MtDNA haplogroup	NRY coverage	NRY haplogroup
HGDP00001	Brahui	CentralAsia	71	M3c2	9.16	R1a1
HGDP00003	Brahui	CentralAsia	73	R2	12.07	L
HGDP00005	Brahui	CentralAsia	109	M5a2a	15.94	R2
HGDP00007	Brahui	CentralAsia	161	H2b	14.32	J2(xJ2f2)
HGDP00009	Brahui	CentralAsia	212	U7	6.13	J2(xJ2f2)
HGDP00011	Brahui	CentralAsia	218	M5a2a	6.31	R1a1
HGDP00013	Brahui	CentralAsia	65	H	12.82	L
HGDP00015	Brahui	CentralAsia	106	M5a2a	11.89	J(xJ2)
HGDP00017	Brahui	CentralAsia	171	D5a2	7.58	G
HGDP00019	Brahui	CentralAsia	387	U7	7.08	O3(xO3e)
HGDP00021	Brahui	CentralAsia	271	M5a2a	5.33	J2(xJ2f2)
HGDP00023	Brahui	CentralAsia	155	J1b3	5.46	R2
HGDP00025	Brahui	CentralAsia	446	H13a2a	13.62	J2(xJ2f2)
HGDP00027	Brahui	CentralAsia	358	H1	5.3	R1a1
HGDP00029	Brahui	CentralAsia	60	T1a1	12.4	C
HGDP00031	Brahui	CentralAsia	97	T1a1	9.28	R1a1
HGDP00033	Brahui	CentralAsia	1197	H4	7.66	R1a1
HGDP00035	Brahui	CentralAsia	783	U7	6.38	R1a1
HGDP00037	Brahui	CentralAsia	454	H	8.09	G
HGDP00039	Brahui	CentralAsia	713	T2	6.39	G
HGDP00041	Brahui	CentralAsia	625	M3a1	5.32	H1
HGDP00043	Brahui	CentralAsia	390	M5a2a	6.51	J(xJ2)
HGDP00045	Brahui	CentralAsia	289	H6a1a	7.47	J(xJ2)
HGDP00047	Brahui	CentralAsia	621	M3a1	14.1	R2
HGDP00049	Brahui	CentralAsia	797	U2	13.73	G
HGDP00052	Balochi	CentralAsia	886	J1b3	15.05	R1b3(xR1b3e)
HGDP00054	Balochi	CentralAsia	1085	H13a2a	12.08	L
HGDP00056	Balochi	CentralAsia	434	U4a1	10.67	J2(xJ2f2)
HGDP00057	Balochi	CentralAsia	716	R2	12.16	J(xJ2)
HGDP00058	Balochi	CentralAsia	251	M3a1	9.84	L
HGDP00060	Balochi	CentralAsia	406	N1e'I	7.98	R1b3(xR1b3e)
HGDP00062	Balochi	CentralAsia	313	U2b2	12.41	H1
HGDP00064	Balochi	CentralAsia	436	M65a	12.39	R1a1
HGDP00066	Balochi	CentralAsia	514	H13a2a	11.12	R1a1
HGDP00068	Balochi	CentralAsia	1147	N1d	12.48	L
HGDP00070	Balochi	CentralAsia	516	M65b	10.76	R2
HGDP00072	Balochi	CentralAsia	783	R2	9.36	R2
HGDP00074	Balochi	CentralAsia	62	U2b2	6.63	J(xJ2)
HGDP00076	Balochi	CentralAsia	470	J2a2	12.21	R1a1
HGDP00078	Balochi	CentralAsia	352	J1b3	9.57	L
HGDP00080	Balochi	CentralAsia	431	HV	9.35	R1a1
HGDP00082	Balochi	CentralAsia	534	HV2a	14.73	L
HGDP00086	Balochi	CentralAsia	522	H13a2a	11.27	R2
HGDP00088	Balochi	CentralAsia	630	M5a2a	14.58	R1a1
HGDP00090	Balochi	CentralAsia	641	M5a2a	10.48	E(xE3b3)
HGDP00092	Balochi	CentralAsia	69	M3a2	10.92	R1a1
HGDP00094	Balochi	CentralAsia	51	R2	8.55	J2(xJ2f2)
HGDP00096	Balochi	CentralAsia	324	M3a2	11.79	R1a1
HGDP00098	Balochi	CentralAsia	182	M5a2a1a	11.87	E(xE3b3)
HGDP00099	Hazara	mixed	863	U4a2	11.69	J2(xJ2f2)
HGDP00100	Hazara	mixed	1002	U5a1a1+152	11.05	P*
HGDP00102	Hazara	mixed	410	U4b1a1a	7.35	R1b2
HGDP00103	Hazara	mixed	257	Z3	8.95	C
HGDP00104	Hazara	mixed	281	M4	24.48	C
HGDP00105	Hazara	mixed	378	M9a1a1c1b	7.71	R1b2
HGDP00106	Hazara	mixed	466	F2	10.39	R1b2
HGDP00108	Hazara	mixed	539	M3a1	8.24	R1b2
HGDP00109	Hazara	mixed	961	H7b	12.88	R1b2
HGDP00110	Hazara	mixed	397	B4c1b	11.85	R1b2
HGDP00112	Hazara	mixed	554	U5a1b	10.85	C
HGDP00115	Hazara	mixed	534	C4a1+16129+195+16093!	14.89	C
HGDP00116	Hazara	mixed	511	H5a1	14.92	C
HGDP00118	Hazara	mixed	615	M4	15.28	C
HGDP00119	Hazara	mixed	791	HV+16311	13.25	C
HGDP00120	Hazara	mixed	697	Z3	13.99	O3(xO3e)
HGDP00121	Hazara	mixed	761	F1+16189	9.02	R1b2
HGDP00122	Hazara	mixed	799	G2a+152	14.14	R1b2
HGDP00124	Hazara	mixed	467	HV	25.49	O3(xO3e)
HGDP00125	Hazara	mixed	477	M3a1	14.19	C
HGDP00127	Hazara	mixed	422	U1a1	13.09	I
HGDP00129	Hazara	mixed	539	U7	10.82	P*
HGDP00130	Makrani	CentralAsia	348	L1b1a3a	9.93	R1a1
HGDP00131	Makrani	CentralAsia	389	H	12.55	L
HGDP00133	Makrani	CentralAsia	1144	HV	12.35	J2(xJ2f2)
HGDP00134	Makrani	CentralAsia	308	L2a1f	9.21	L
HGDP00135	Makrani	CentralAsia	46	M5a2a	6.88	R1a1
HGDP00136	Makrani	CentralAsia	51	M3a1	9.75	R1a1
HGDP00137	Makrani	CentralAsia	498	H	13.72	J2(xJ2f2)
HGDP00139	Makrani	CentralAsia	750	L3d1a1a	6.22	L
HGDP00140	Makrani	CentralAsia	521	L2a1	13.48	J2(xJ2f2)
HGDP00141	Makrani	CentralAsia	297	R2	8.82	R2
HGDP00143	Makrani	CentralAsia	326	X2	9.29	R1b3(xR1b3e)
HGDP00144	Makrani	CentralAsia	443	M5a2a	10.62	Q(xQ3a)
HGDP00145	Makrani	CentralAsia	63	H14	10.32	E(xE3b3)
HGDP00146	Makrani	CentralAsia	100	M30d1	10.87	R2
HGDP00148	Makrani	CentralAsia	535	L0a1b1a1	12.23	R1a1
HGDP00149	Makrani	CentralAsia	502	L2a1+143+16189+16192	11.14	L
HGDP00150	Makrani	CentralAsia	601	HV	11.65	R1a1
HGDP00158	Makrani	CentralAsia	436	H1+16189	9.49	R1a1
HGDP00160	Makrani	CentralAsia	1113	L2a1a2	20.43	J2(xJ2f2)
HGDP00161	Makrani	CentralAsia	641	W	8.33	J2(xJ2f2)
HGDP00163	Sindhi	CentralAsia	1227	H2a	14.21	R1a1
HGDP00165	Sindhi	CentralAsia	224	M30+16234	16.12	P*
HGDP00167	Sindhi	CentralAsia	233	M2a1a	20.64	R1a1
HGDP00169	Sindhi	CentralAsia	485	T2b	15.51	J2(xJ2f2)
HGDP00171	Sindhi	CentralAsia	165	J1b1a	27.97	R1a1
HGDP00173	Sindhi	CentralAsia	250	L1c2b2	14.86	J2(xJ2f2)
HGDP00175	Sindhi	CentralAsia	166	L1c2b2	31.34	J2(xJ2f2)
HGDP00177	Sindhi	CentralAsia	710	L0a2a2a	19.02	L
HGDP00179	Sindhi	CentralAsia	182	M5a2a1	31.59	R1a1
HGDP00181	Sindhi	CentralAsia	368	M30+16234	26.38	J2(xJ2f2)
HGDP00183	Sindhi	CentralAsia	162	M18a	25.28	J2(xJ2f2)
HGDP00185	Sindhi	CentralAsia	305	W3a1	28.22	R1a1
HGDP00187	Sindhi	CentralAsia	197	M3a1	18.63	R1a1
HGDP00189	Sindhi	CentralAsia	117	U2a	25.48	R1a1
HGDP00191	Sindhi	CentralAsia	238	W4	30.87	R2
HGDP00197	Sindhi	CentralAsia	386	W4	29.79	J(xJ2)
HGDP00199	Sindhi	CentralAsia	394	K2a5	37.05	R1a1
HGDP00201	Sindhi	CentralAsia	992	M65a	30.57	J2(xJ2f2)
HGDP00205	Sindhi	CentralAsia	197	M3a1	27.88	R1a1
HGDP00208	Sindhi	CentralAsia	376	M30f	9.88	R1a1
HGDP00213	Pathan	CentralAsia	323	K2a5	16.25	G
HGDP00214	Pathan	CentralAsia	240	U9b1	25.98	R1b3(xR1b3e)
HGDP00216	Pathan	CentralAsia	636	J1d	26.43	R1a1
HGDP00218	Pathan	CentralAsia	145	HV	29.34	R*
HGDP00222	Pathan	CentralAsia	294	T1a1	27.08	G
HGDP00224	Pathan	CentralAsia	305	H2b	30.42	H1
HGDP00226	Pathan	CentralAsia	205	U2+152	37.5	Q(xQ3a)
HGDP00228	Pathan	CentralAsia	372	W3a1	28.09	R1a1
HGDP00230	Pathan	CentralAsia	522	R0a2d	33.98	R1a1
HGDP00234	Pathan	CentralAsia	231	T1a1	21.27	R1b3(xR1b3e)
HGDP00241	Pathan	CentralAsia	405	U7	19.12	R1a1
HGDP00243	Pathan	CentralAsia	445	W3a1	36.02	R1a1
HGDP00248	Pathan	CentralAsia	330	M3a2	18.11	L
HGDP00251	Pathan	CentralAsia	488	J2b1a	14.8	Q(xQ3a)
HGDP00254	Pathan	CentralAsia	209	D4j7	31.23	H(xH1)
HGDP00258	Pathan	CentralAsia	215	W3a1	36.27	L
HGDP00259	Pathan	CentralAsia	220	M5a	33.57	R1a1
HGDP00262	Pathan	CentralAsia	306	M5a	24.8	R1a1
HGDP00264	Pathan	CentralAsia	259	J1b1a	7.42	R1a1
HGDP00267	Kalash	CentralAsia	840	J2b1a	24.4	L
HGDP00277	Kalash	CentralAsia	52	U4a1	24.81	L
HGDP00279	Kalash	CentralAsia	388	U4a1	25.27	L
HGDP00281	Kalash	CentralAsia	594	R0a	18.93	L
HGDP00285	Kalash	CentralAsia	353	R0a	19.92	G
HGDP00288	Kalash	CentralAsia	116	J2b1a	11.95	G
HGDP00290	Kalash	CentralAsia	65	U4b1a4	12.07	G
HGDP00302	Kalash	CentralAsia	369	U4a1	28.16	R1a1
HGDP00307	Kalash	CentralAsia	552	T2a1a	29.83	R1a1
HGDP00309	Kalash	CentralAsia	425	U4a1	32.61	J2(xJ2f2)
HGDP00311	Kalash	CentralAsia	369	U4a1	32.54	L
HGDP00313	Kalash	CentralAsia	110	U4a1	6.55	R1a1
HGDP00315	Kalash	CentralAsia	88	U2e1	9.08	R1a1
HGDP00319	Kalash	CentralAsia	492	R0a	34.18	H1
HGDP00326	Kalash	CentralAsia	773	U2e1	13.22	H1
HGDP00328	Kalash	CentralAsia	400	U2e1	17.09	H1
HGDP00330	Kalash	CentralAsia	1202	J2b1a	19.32	R*
HGDP00333	Kalash	CentralAsia	76	R0a	8.35	J2(xJ2f2)
HGDP00341	Burusho	CentralAsia	1013	J1b1a	10.25	R1a1
HGDP00346	Burusho	CentralAsia	488	M3a2	20.87	R1a1
HGDP00351	Burusho	CentralAsia	459	U4b2	22.57	G
HGDP00359	Burusho	CentralAsia	611	T2b+16296!	32.48	H1
HGDP00364	Burusho	CentralAsia	614	D5a2a1+16172!	27.07	R*
HGDP00372	Burusho	CentralAsia	940	W3	28.92	R*
HGDP00376	Burusho	CentralAsia	460	M5a1b	30.87	R2
HGDP00382	Burusho	CentralAsia	238	I4	26.53	L
HGDP00388	Burusho	CentralAsia	175	D5a2a1+16172!	17.08	R*
HGDP00392	Burusho	CentralAsia	685	U1a3	14.33	J2
HGDP00397	Burusho	CentralAsia	308	H	27.37	R2
HGDP00402	Burusho	CentralAsia	441	R5a2	30.23	R*
HGDP00407	Burusho	CentralAsia	1207	I1b	29.01	R*
HGDP00412	Burusho	CentralAsia	1173	HV	26.38	O3e
HGDP00417	Burusho	CentralAsia	872	W3	33.44	L
HGDP00423	Burusho	CentralAsia	152	X2	19.62	C
HGDP00428	Burusho	CentralAsia	1314	C4+152	27.66	H1
HGDP00433	Burusho	CentralAsia	703	X2	17.25	R2
HGDP00438	Burusho	CentralAsia	413	N1e	19.7	H1
HGDP00445	Burusho	CentralAsia	707	T2c	8.16	L
HGDP00449	MbutiPygmy	Africa	759	L0a2b	14.07	B(xB2b4)
HGDP00450	MbutiPygmy	Africa	512	L2a2b1	5.24	E(xE3b3)
HGDP00452	BiakaPygmy	Africa	926	L1c1a2a2	9.82	B2b4
HGDP00453	BiakaPygmy	Africa	1115	L0a2a1	24.47	B(xB2b4)
HGDP00454	BiakaPygmy	Africa	1383	L1c1a1a1a	13.89	E(xE3b3)
HGDP00455	BiakaPygmy	Africa	1494	L1c1a1a1a	7.8	E(xE3b3)
HGDP00456	MbutiPygmy	Africa	630	L0a2b	24.3	E(xE3b3)
HGDP00457	BiakaPygmy	Africa	337	L0a2a1	6.96	B(xB2b4)
HGDP00458	BiakaPygmy	Africa	1171	L1c1a2a1	25.67	E(xE3b3)
HGDP00459	BiakaPygmy	Africa	1386	L1c1a1a1b1	17.37	E(xE3b3)
HGDP00460	BiakaPygmy	Africa	1232	L1c1a1a1b	18.44	E(xE3b3)
HGDP00461	BiakaPygmy	Africa	1149	L1c4b	6.17	B(xB2b4)
HGDP00462	MbutiPygmy	Africa	422	L5a1c	17.19	B(xB2b4)
HGDP00463	MbutiPygmy	Africa	617	L2a2b1	9.52	E(xE3b3)
HGDP00464	BiakaPygmy	Africa	1031	L1c1a1a1a	14.11	E(xE3b3)
HGDP00465	BiakaPygmy	Africa	2130	L0a2a1	7.31	E(xE3b3)
HGDP00466	BiakaPygmy	Africa	215	L1c1a2b	7.77	E(xE3b3)
HGDP00467	MbutiPygmy	Africa	962	L0a2b	11.54	B2b4
HGDP00469	BiakaPygmy	Africa	1080	L1c1a1a1b1	7.36	E(xE3b3)
HGDP00470	BiakaPygmy	Africa	930	L1c4b	9.99	E(xE3b3)
HGDP00472	BiakaPygmy	Africa	1060	L1c4b	6.8	E(xE3b3)
HGDP00473	BiakaPygmy	Africa	782	L1c1a2b	14.78	E(xE3b3)
HGDP00474	MbutiPygmy	Africa	892	L2a2a1	10.9	E(xE3b3)
HGDP00475	BiakaPygmy	Africa	889	L1c4b	10.42	B2b4
HGDP00478	MbutiPygmy	Africa	760	L2a4	14.37	B(xB2b4)
HGDP00479	BiakaPygmy	Africa	1104	L1c1a1a1a	15.94	B(xB2b4)
HGDP00491	Melanesian	Oceania	874	Q1c	7.14	K(xL,M,N,O,P)
HGDP00511	French	Europe	450	U5b2a	18.85	R1b3(xR1b3e)
HGDP00512	French	Europe	781	H3	16.64	R1b3(xR1b3e)
HGDP00515	French	Europe	546	H1u	29.03	R1b3(xR1b3e)
HGDP00518	French	Europe	400	U5a1d2a	13.62	I
HGDP00519	French	Europe	460	V1	12.24	R1b3(xR1b3e)
HGDP00521	French	Europe	692	T1a	14.32	I
HGDP00522	French	Europe	990	H11a	7.42	R1b3(xR1b3e)
HGDP00525	French	Europe	1280	T1a1	20.12	J2(xJ2f2)
HGDP00528	French	Europe	1059	U5a1b1	11.18	F*
HGDP00530	French	Europe	836	H1	20.3	J2(xJ2f2)
HGDP00533	French	Europe	776	U5b1c1	15.74	R1b3(xR1b3e)
HGDP00538	French	Europe	677	K1a4a1a	7.28	E(xE3b3)
HGDP00540	Papuan	Oceania	890	Q3a+61 62	7.28	K(xL,M,N,O,P)
HGDP00541	Papuan	Oceania	917	Q3a+61 62	12.47	K(xL,M,N,O,P)
HGDP00542	Papuan	Oceania	1273	Q3a+61 62	13.93	K(xL,M,N,O,P)
HGDP00543	Papuan	Oceania	994	P2	7.97	K(xL,M,N,O,P)
HGDP00545	Papuan	Oceania	738	Q1a	11.59	C
HGDP00546	Papuan	Oceania	279	P1d1	8.31	C
HGDP00547	Papuan	Oceania	324	Q3a1	11.19	C
HGDP00548	Papuan	Oceania	794	P1d	13.82	M
HGDP00549	Papuan	Oceania	637	Q1a	11.46	M
HGDP00551	Papuan	Oceania	419	P1	9.71	K(xL,M,N,O,P)
HGDP00553	Papuan	Oceania	1276	Q1a	14.15	K(xL,M,N,O,P)
HGDP00555	Papuan	Oceania	500	Q1	10.73	K(xL,M,N,O,P)
HGDP00556	Papuan	Oceania	703	Q1	9.28	K(xL,M,N,O,P)
HGDP00594	Druze	MiddleEast/NorthAfrica	89	H1b	12.15	J2(xJ2f2)
HGDP00597	Druze	MiddleEast/NorthAfrica	817	H33	15.33	J(xJ2)
HGDP00608	Bedouin	MiddleEast/NorthAfrica	929	I5a1	13.56	J(xJ2)
HGDP00609	Bedouin	MiddleEast/NorthAfrica	862	L2a1+143+16189+16192	17.41	J(xJ2)
HGDP00610	Bedouin	MiddleEast/NorthAfrica	748	U7	18.87	J(xJ2)
HGDP00611	Bedouin	MiddleEast/NorthAfrica	758	M1a1b	15.08	J(xJ2)
HGDP00616	Bedouin	MiddleEast/NorthAfrica	955	R0a2c	18.86	J(xJ2)
HGDP00618	Bedouin	MiddleEast/NorthAfrica	511	L2a1c3	13.42	J(xJ2)
HGDP00619	Bedouin	MiddleEast/NorthAfrica	414	K1a4b1	10.21	J(xJ2)
HGDP00620	Bedouin	MiddleEast/NorthAfrica	501	R0a1+152	13.66	E(xE3b3)
HGDP00621	Bedouin	MiddleEast/NorthAfrica	282	L0a1b1a	10.18	B(xB2b4)
HGDP00622	Bedouin	MiddleEast/NorthAfrica	471	H	16.09	R1a1
HGDP00623	Bedouin	MiddleEast/NorthAfrica	319	J2a2a	14.14	J(xJ2)
HGDP00624	Bedouin	MiddleEast/NorthAfrica	508	J1c	8.66	J(xJ2)
HGDP00625	Bedouin	MiddleEast/NorthAfrica	1035	HV1c	23.31	R1a1
HGDP00626	Bedouin	MiddleEast/NorthAfrica	1089	L2b1a2	8.83	G
HGDP00627	Bedouin	MiddleEast/NorthAfrica	897	L1b1a2	18.76	J(xJ2)
HGDP00628	Bedouin	MiddleEast/NorthAfrica	827	R0a2	15.66	E3b3
HGDP00629	Bedouin	MiddleEast/NorthAfrica	818	H1+16189	11.01	J(xJ2)
HGDP00630	Bedouin	MiddleEast/NorthAfrica	871	N1a	15.62	J(xJ2)
HGDP00631	Bedouin	MiddleEast/NorthAfrica	377	L0a1a+200	8.5	J(xJ2)
HGDP00639	Bedouin	MiddleEast/NorthAfrica	823	T1a	8.19	J(xJ2)
HGDP00640	Bedouin	MiddleEast/NorthAfrica	522	L0a1a	11.88	E(xE3b3)
HGDP00641	Bedouin	MiddleEast/NorthAfrica	1112	HV+16311	10.5	J(xJ2)
HGDP00642	Bedouin	MiddleEast/NorthAfrica	630	N1b1	15.01	E3b3
HGDP00644	Bedouin	MiddleEast/NorthAfrica	1071	K1a	11.69	J(xJ2)
HGDP00645	Bedouin	MiddleEast/NorthAfrica	768	H2a1	14.13	J(xJ2)
HGDP00648	Bedouin	MiddleEast/NorthAfrica	647	X2e2	10.92	J(xJ2)
HGDP00654	Bedouin	MiddleEast/NorthAfrica	94	HV	14.55	J(xJ2)
HGDP00655	Melanesian	Oceania	241	B4a1a1a1	7.06	M
HGDP00662	Melanesian	Oceania	372	B4a1a1a	17.88	K(xL,M,N,O,P)
HGDP00665	Sardinian	Europe	969	H3f	21.96	I
HGDP00666	Sardinian	Europe	1109	J1c3	24.35	I
HGDP00668	Sardinian	Europe	610	H1	8.66	I
HGDP00670	Sardinian	Europe	596	J2a1a	7.61	I
HGDP00671	Sardinian	Europe	1222	T2b3a	13.13	I
HGDP00674	Sardinian	Europe	458	J2a1a	6.73	I
HGDP00675	Palestinian	MiddleEast/NorthAfrica	933	H13a1	15.28	G
HGDP00676	Palestinian	MiddleEast/NorthAfrica	625	U5a1a1	20.02	G
HGDP00677	Palestinian	MiddleEast/NorthAfrica	751	HV0c	16.42	G
HGDP00678	Palestinian	MiddleEast/NorthAfrica	467	R0a2	11.26	J(xJ2)
HGDP00703	Colombian	America	833	C1d1	17.41	Q(xQ3a)
HGDP00710	Colombian	America	1003	B2	8.14	Q(xQ3a)
HGDP00711	Cambodian	EastAsia	1715	M24'41	16.8	O(xO3)
HGDP00714	Cambodian	EastAsia	420	M51a1	21.96	O(xO3)
HGDP00715	Cambodian	EastAsia	168	B5a1a	25.02	N(xN3)
HGDP00716	Cambodian	EastAsia	1279	M17c	7.56	O3e
HGDP00717	Cambodian	EastAsia	547	F1a'c	11.66	O(xO3)
HGDP00720	Cambodian	EastAsia	377	M51a1	11.75	H1
HGDP00722	Palestinian	MiddleEast/NorthAfrica	1641	N1b1	13.44	E(xE3b3)
HGDP00723	Palestinian	MiddleEast/NorthAfrica	871	U1a1	18.23	G
HGDP00724	Palestinian	MiddleEast/NorthAfrica	1187	T2b+16296!	16.3	G
HGDP00725	Palestinian	MiddleEast/NorthAfrica	1168	U6a3	5.23	G
HGDP00726	Palestinian	MiddleEast/NorthAfrica	721	M30+16234	10.03	G
HGDP00727	Palestinian	MiddleEast/NorthAfrica	566	L3e3a	12.07	G
HGDP00729	Palestinian	MiddleEast/NorthAfrica	851	HV1a'b'c	10.76	E(xE3b3)
HGDP00730	Palestinian	MiddleEast/NorthAfrica	582	I	8.97	G
HGDP00731	Palestinian	MiddleEast/NorthAfrica	535	U1a	15.84	G
HGDP00732	Palestinian	MiddleEast/NorthAfrica	841	L2a1+143+16189+16192	22.48	G
HGDP00733	Palestinian	MiddleEast/NorthAfrica	757	H	11.51	G
HGDP00734	Palestinian	MiddleEast/NorthAfrica	960	HV1a2	16.42	G
HGDP00747	Japanese	EastAsia	418	F1d	9	D(xD2)
HGDP00748	Japanese	EastAsia	606	N9a2a'b	10.17	O(xO3)
HGDP00750	Japanese	EastAsia	615	D4b2b1	6.29	O(xO3)
HGDP00751	Japanese	EastAsia	539	M7a1a7	10.27	O3(xO3e)
HGDP00752	Japanese	EastAsia	526	F1b1a1a	11.8	D2
HGDP00753	Japanese	EastAsia	1079	D4a4	13.04	O3e
HGDP00755	Japanese	EastAsia	603	D4g1a	11.44	O(xO3)
HGDP00757	Japanese	EastAsia	757	M7b2	17.76	D(xD2)
HGDP00758	Japanese	EastAsia	307	D4i	19.01	C
HGDP00759	Japanese	EastAsia	753	F1b1a1a1	10.7	O3(xO3e)
HGDP00762	Japanese	EastAsia	623	N9b	6.69	O(xO3)
HGDP00763	Japanese	EastAsia	933	D5a1a1	21.35	O(xO3)
HGDP00764	Japanese	EastAsia	467	D4i	15.58	O3(xO3e)
HGDP00766	Japanese	EastAsia	677	F1a1b	11.34	O(xO3)
HGDP00767	Japanese	EastAsia	322	B5b2a	12.27	C
HGDP00768	Japanese	EastAsia	731	N9a2a	12.69	C
HGDP00769	Japanese	EastAsia	328	M7a1a4a	6.85	D2
HGDP00774	Han	EastAsia	584	M7c2	31.82	O(xO3)
HGDP00775	Han	EastAsia	660	R9b1	7.29	O(xO3)
HGDP00777	Han	EastAsia	1023	M7b4	9.62	Q(xQ3a)
HGDP00778	Han	EastAsia	1006	A5b	7.25	O3e
HGDP00779	Han	EastAsia	1381	D4b2b	8.24	O3e
HGDP00780	Han	EastAsia	1561	M7b4	11.79	O(xO3)
HGDP00782	Han	EastAsia	484	D4g2b	11.24	O(xO3)
HGDP00785	Han	EastAsia	669	M7b1	6.48	O(xO3)
HGDP00786	Han	EastAsia	753	R11a	28.19	O(xO3)
HGDP00788	Melanesian	Oceania	970	B4a1a1	10.83	M
HGDP00790	Japanese	EastAsia	412	G2a1d	7.87	D2
HGDP00791	Japanese	EastAsia	557	N9a4	18.55	O(xO3)
HGDP00795	Orcadian	Europe	890	H4a1a	6.8	R1b3(xR1b3e)
HGDP00798	Orcadian	Europe	552	H23	14	R1b3(xR1b3e)
HGDP00803	Orcadian	Europe	405	W6	6.84	R1b3(xR1b3e)
HGDP00804	Orcadian	Europe	556	T2b	7.24	R1b3(xR1b3e)
HGDP00808	Orcadian	Europe	527	H5b	5.83	I
HGDP00810	Orcadian	Europe	337	H5b	21.92	I
HGDP00815	Han	EastAsia	724	B4b1c	5.82	O3e
HGDP00819	Han	EastAsia	703	M7b1	11.19	O3(xO3e)
HGDP00821	Han	EastAsia	921	B5a1a	5.68	O3e
HGDP00822	Han	EastAsia	462	B5a1a	8.98	O3e
HGDP00828	Japanese	EastAsia	650	D4b1b1a1	8.18	D2
HGDP00837	Surui	America	856	D1a1	12.68	Q(xQ3a)
HGDP00843	Surui	America	617	D1a1	18.18	Q(xQ3a)
HGDP00845	Surui	America	408	D1a1	16.33	Q(xQ3a)
HGDP00849	Surui	America	498	D1a1	13.48	Q(xQ3a)
HGDP00856	Maya	America	787	A2+64	12.34	Q(xQ3a)
HGDP00877	Maya	America	125	A2+64	10.01	Q(xQ3a)
HGDP00879	Russian	Europe	833	H3h	14.15	N3
HGDP00880	Russian	Europe	83	T2b4	17.3	R1a1
HGDP00882	Russian	Europe	356	U5a1a2a	19.91	R1a1
HGDP00883	Russian	Europe	437	H5	20.58	N3
HGDP00886	Russian	Europe	1072	W1	23.67	R1b3(xR1b3e)
HGDP00887	Russian	Europe	844	H1+16189	22.66	I
HGDP00888	Russian	Europe	733	U4a2	18.18	R1a1
HGDP00890	Russian	Europe	641	H5a1	14.8	I
HGDP00891	Russian	Europe	1691	H1+16189	27.89	N3
HGDP00892	Russian	Europe	859	H11a1	30.69	R1a1
HGDP00893	Russian	Europe	645	T1a	23.56	G
HGDP00894	Russian	Europe	504	H2b	18.82	I
HGDP00895	Russian	Europe	480	T2b+16296!	13.06	I
HGDP00896	Russian	Europe	561	I2'3	19.46	Q(xQ3a)
HGDP00897	Russian	Europe	245	U4d2	13.21	R1a1
HGDP00900	Russian	Europe	598	H2a2b1	21.49	R1a1
HGDP00904	Mandenka	Africa	369	L3d1b	15.32	E(xE3b3)
HGDP00905	Mandenka	Africa	831	L1b1a4	11.37	E(xE3b3)
HGDP00906	Mandenka	Africa	1168	L1b1a	16.73	E(xE3b3)
HGDP00907	Mandenka	Africa	816	L1b1a+189	15.33	E(xE3b3)
HGDP00908	Mandenka	Africa	734	L2a1c3	15.28	E(xE3b3)
HGDP00911	Mandenka	Africa	750	L1b1a	13.61	E(xE3b3)
HGDP00912	Mandenka	Africa	814	L3b1a	16.23	E(xE3b3)
HGDP00913	Mandenka	Africa	812	L1b1a+189	8.54	E(xE3b3)
HGDP00927	Yoruba	Africa	961	L1b1a	15.01	E(xE3b3)
HGDP00929	Yoruba	Africa	929	L2a1a2b	10.52	E(xE3b3)
HGDP00930	Yoruba	Africa	446	L3e1	16.26	E(xE3b3)
HGDP00931	Yoruba	Africa	637	L2a1f	13	B(xB2b4)
HGDP00932	Yoruba	Africa	671	L3d1-5	12.96	E(xE3b3)
HGDP00936	Yoruba	Africa	1005	L2a1a2b	14.66	E(xE3b3)
HGDP00937	Yoruba	Africa	942	L3e1e	13.46	E(xE3b3)
HGDP00940	Yoruba	Africa	755	L1c3a1	15.32	E(xE3b3)
HGDP00941	Yoruba	Africa	790	L1b1a	13.72	E(xE3b3)
HGDP00942	Yoruba	Africa	734	L2a1a3	15.39	E(xE3b3)
HGDP00943	Yoruba	Africa	492	L2a1i	10.72	E(xE3b3)
HGDP00944	Yoruba	Africa	743	L3e3b1	13.94	E(xE3b3)
HGDP00945	Yakut	EastAsia	108	Z3a1	16.61	N3
HGDP00946	Yakut	EastAsia	164	D5a2a2	16.31	N3
HGDP00947	Yakut	EastAsia	175	C5a1	11.09	N3
HGDP00948	Yakut	EastAsia	150	G1b	11.4	N3
HGDP00949	Yakut	EastAsia	145	C4	9.42	N3
HGDP00950	Yakut	EastAsia	167	C5a1	11.09	N3
HGDP00951	Yakut	EastAsia	146	F2	12.03	N3
HGDP00952	Yakut	EastAsia	103	D5a2a2	14.06	N3
HGDP00953	Yakut	EastAsia	173	C4	10.79	N3
HGDP00954	Yakut	EastAsia	106	D4m2	9.61	N3
HGDP00958	Yakut	EastAsia	126	C4a1c	10.91	C
HGDP00960	Yakut	EastAsia	100	D5b1	9.76	N3
HGDP00961	Yakut	EastAsia	131	C5a2	7.95	N3
HGDP00962	Yakut	EastAsia	137	C4a2	10.45	C
HGDP00964	Yakut	EastAsia	103	B4b1a+207	10.4	N3
HGDP00965	Yakut	EastAsia	161	C4b1	9.82	N3
HGDP00968	Yakut	EastAsia	150	D4o2	24.45	N3
HGDP00969	Yakut	EastAsia	118	D4j5	6.55	N3
HGDP00971	Han	EastAsia	464	F2	29.31	O3(xO3e)
HGDP00973	Han	EastAsia	654	M7c3c	30.48	O3(xO3e)
HGDP00977	Han	EastAsia	607	D5b	5.95	O(xO3)
HGDP00982	MbutiPygmy	Africa	728	L0a2b	12.94	E(xE3b3)
HGDP00984	MbutiPygmy	Africa	840	L0a2b	15.15	B2b4
HGDP00985	BiakaPygmy	Africa	1102	L1c1a2b	11.69	E(xE3b3)
HGDP00986	BiakaPygmy	Africa	1418	L1c4b	9.65	E(xE3b3)
HGDP00987	San	Africa	812	L0d1b	6.99	A(xA3b2a)
HGDP00991	San	Africa	1618	L0d1c	12.8	B(xB2b4)
HGDP00992	San	Africa	1035	L0k1	10.78	B2b4
HGDP00993	Bantu	Africa	842	L2a1b1	24.21	E(xE3b3)
HGDP00994	Bantu	Africa	1989	L0a2a2a	8.86	E(xE3b3)
HGDP00998	Karitiana	America	568	D1	8.95	Q(xQ3a)
HGDP01009	Karitiana	America	621	D1f1	13.87	Q(xQ3a)
HGDP01012	Karitiana	America	871	D1e	7.6	Q(xQ3a)
HGDP01013	Karitiana	America	195	D1e	10.93	Q(xQ3a)
HGDP01015	Karitiana	America	241	D1e	15.06	Q(xQ3a)
HGDP01019	Karitiana	America	608	D1	6.35	Q(xQ3a)
HGDP01028	Bantu	Africa	638	L3d3a	13.92	E(xE3b3)
HGDP01029	San	Africa	1287	L0d1b1	26.32	A(xA3b2a)
HGDP01030	Bantu	Africa	4123	L0d2a1	10.97	E(xE3b3)
HGDP01031	Bantu	Africa	1385	L3d3a	11.52	E(xE3b3)
HGDP01032	San	Africa	546	L0d1b	8.2	B(xB2b4)
HGDP01033	Bantu	Africa	874	L0d1a1	12.31	B(xB2b4)
HGDP01034	Bantu	Africa	964	L0d1b1	24.82	E(xE3b3)
HGDP01035	Bantu	Africa	818	L3d3a	26.84	E(xE3b3)
HGDP01036	San	Africa	904	L0d1c1a	7.9	A(xA3b2a)
HGDP01037	Pima	America	492	C1c1	9.84	Q(xQ3a)
HGDP01043	Pima	America	841	C1b	14.31	Q(xQ3a)
HGDP01047	Pima	America	749	C1b	11.03	Q(xQ3a)
HGDP01050	Pima	America	731	C1b	16.97	G
HGDP01055	Pima	America	783	C1c+16319	12.79	Q(xQ3a)
HGDP01057	Pima	America	341	C1c+16319	9.87	Q(xQ3a)
HGDP01059	Pima	America	726	C1b	13.16	Q(xQ3a)
HGDP01060	Pima	America	1423	C1b	11.38	Q(xQ3a)
HGDP01063	Sardinian	Europe	744	T2b3a	18.01	I
HGDP01066	Sardinian	Europe	924	X2c	23.66	I
HGDP01067	Sardinian	Europe	734	U5b1+16189+16192!	20.94	R1b*
HGDP01069	Sardinian	Europe	779	J1c3	16.29	I
HGDP01071	Sardinian	Europe	978	H1	6.72	I
HGDP01073	Sardinian	Europe	135	J1c3	13.54	G
HGDP01075	Sardinian	Europe	1433	U5b3a1a	23.53	R1b3(xR1b3e)
HGDP01076	Sardinian	Europe	1044	J2b1a	16.06	J(xJ2)
HGDP01077	Sardinian	Europe	1142	H1	26.47	E(xE3b3)
HGDP01079	Sardinian	Europe	901	U5b1+16189+16192!	14.26	J(xJ2)
HGDP01081	MbutiPygmy	Africa	966	L2a2b1	10.58	E(xE3b3)
HGDP01086	BiakaPygmy	Africa	937	L1c1a2b	6.52	E(xE3b3)
HGDP01090	BiakaPygmy	Africa	668	L1c1a1a1a	8.4	B2b4
HGDP01094	BiakaPygmy	Africa	1074	L1c4b	11.8	E(xE3b3)
HGDP01095	Tujia	EastAsia	450	B4a	13.38	O(xO3)
HGDP01096	Tujia	EastAsia	370	A5	13.37	O3e
HGDP01097	Tujia	EastAsia	257	B4h	6.47	O3e
HGDP01099	Tujia	EastAsia	125	F1a1	10.95	O3(xO3e)
HGDP01100	Tujia	EastAsia	178	R11a	12.03	O(xO3)
HGDP01101	Tujia	EastAsia	276	B4a2	20.69	N(xN3)
HGDP01102	Tujia	EastAsia	991	D4b2b2b	11.67	O3(xO3e)
HGDP01103	Tujia	EastAsia	230	M7b1	12.04	O3e
HGDP01104	Tujia	EastAsia	502	C4a1+16129+195+16093!	11	C
HGDP01149	Italian	Europe	765	U1a'c	6.27	R1b3(xR1b3e)
HGDP01151	Italian	Europe	117	H1	16.28	R1b3(xR1b3e)
HGDP01152	Italian	Europe	93	HV0a	19.18	G
HGDP01153	Italian	Europe	609	H3	16.55	I
HGDP01155	Italian	Europe	717	H7	5.72	R1b3(xR1b3e)
HGDP01161	Tuscan	Europe	544	HV7	21.25	R1b3(xR1b3e)
HGDP01162	Tuscan	Europe	572	H1	10.97	G
HGDP01163	Tuscan	Europe	1094	K1a1b1	13.32	J2(xJ2f2)
HGDP01164	Tuscan	Europe	1589	H13a1a1a	18.56	I
HGDP01166	Tuscan	Europe	952	H13	9.98	R1b3(xR1b3e)
HGDP01167	Tuscan	Europe	85	U2e1a1	6.13	E(xE3b3)
HGDP01173	Italian	Europe	106	H	17.77	R1b3(xR1b3e)
HGDP01174	Italian	Europe	69	V3	9.95	R1b3(xR1b3e)
HGDP01179	Yi	EastAsia	217	F1+16189	9.61	O(xO3)
HGDP01180	Yi	EastAsia	385	M11a2	13.83	O(xO3)
HGDP01181	Yi	EastAsia	349	M11a2	11.35	O(xO3)
HGDP01182	Yi	EastAsia	590	F1c	9.74	N(xN3)
HGDP01183	Yi	EastAsia	270	F2a	11.58	D(xD2)
HGDP01184	Yi	EastAsia	312	A4	7.93	O(xO3)
HGDP01185	Yi	EastAsia	657	F3b	19.48	D(xD2)
HGDP01186	Yi	EastAsia	321	F1b1	10.85	O3e
HGDP01187	Yi	EastAsia	572	B5a1	6.19	O3(xO3e)
HGDP01189	Miao	EastAsia	242	A5b	10.12	O(xO3)
HGDP01190	Miao	EastAsia	243	D4i	10.63	O(xO3)
HGDP01191	Miao	EastAsia	271	D4i	13.5	O(xO3)
HGDP01192	Miao	EastAsia	194	D5a2a1+16172!	12.66	N(xN3)
HGDP01193	Miao	EastAsia	396	M7b1	9.34	O(xO3)
HGDP01194	Miao	EastAsia	333	B5a1d	10.92	O3(xO3e)
HGDP01195	Miao	EastAsia	159	B4+16261	13.77	O3(xO3e)
HGDP01199	Mandenka	Africa	895	L2c	11.09	E(xE3b3)
HGDP01200	Mandenka	Africa	887	L2c	15.9	E(xE3b3)
HGDP01202	Mandenka	Africa	1202	L1b1a1'4	11.23	E(xE3b3)
HGDP01203	Oroqen	EastAsia	629	D3	8.36	N3
HGDP01204	Oroqen	EastAsia	287	F1b1	9.58	C
HGDP01205	Oroqen	EastAsia	506	J1c	8.83	C
HGDP01206	Oroqen	EastAsia	522	D3	11.48	C
HGDP01207	Oroqen	EastAsia	414	M11	15.71	C
HGDP01208	Oroqen	EastAsia	476	F1c	6.95	C
HGDP01213	Daur	EastAsia	642	G2a1	20.66	C
HGDP01214	Daur	EastAsia	552	Y1a	9.3	D(xD2)
HGDP01216	Daur	EastAsia	216	G2a+152	9.09	O3(xO3e)
HGDP01217	Daur	EastAsia	260	C1a	22.92	O(xO3)
HGDP01218	Daur	EastAsia	299	M9a1a	11.36	C
HGDP01220	Daur	EastAsia	533	D4c2b	14.87	O3e
HGDP01221	Daur	EastAsia	1077	D4	5.94	N3
HGDP01224	Mongola	EastAsia	329	B4a1c4	7.71	N3
HGDP01225	Mongola	EastAsia	252	C4a1+16129+195+16093!	8.68	O3e
HGDP01226	Mongola	EastAsia	947	A4a1a	5.87	D(xD2)
HGDP01227	Mongola	EastAsia	773	A4	6.97	Q(xQ3a)
HGDP01228	Mongola	EastAsia	167	D4c1b	9.75	O3e
HGDP01229	Mongola	EastAsia	331	A4	9.69	O3e
HGDP01230	Mongola	EastAsia	676	Z3	16.25	C
HGDP01233	Hezhen	EastAsia	164	Y1a	12.08	C
HGDP01236	Hezhen	EastAsia	172	Y1a	10.15	O3e
HGDP01237	Hezhen	EastAsia	194	Y1a	21.81	C
HGDP01239	Hezhen	EastAsia	642	D4o2	5.26	O3(xO3e)
HGDP01240	Hezhen	EastAsia	736	C4b3a	27.69	O(xO3)
HGDP01241	Hezhen	EastAsia	792	C5d1	21.83	O3e
HGDP01243	Xibo	EastAsia	641	F1a1c	19.61	J2(xJ2f2)
HGDP01244	Xibo	EastAsia	892	D4b2	9.11	C
HGDP01245	Xibo	EastAsia	351	Z3a	8.82	K(xL,M,N,O,P)
HGDP01246	Xibo	EastAsia	297	R11b	19	O3e
HGDP01247	Xibo	EastAsia	361	U4a2a1	5.78	C
HGDP01248	Xibo	EastAsia	492	C5a1	8.83	O3(xO3e)
HGDP01249	Xibo	EastAsia	443	C5d1	23.41	N3
HGDP01250	Xibo	EastAsia	403	C5d1	20.38	C
HGDP01253	Mozabite	MiddleEast/NorthAfrica	584	H1v	19.37	E(xE3b3)
HGDP01255	Mozabite	MiddleEast/NorthAfrica	616	H	11.71	E(xE3b3)
HGDP01256	Mozabite	MiddleEast/NorthAfrica	1071	V	7.64	E(xE3b3)
HGDP01257	Mozabite	MiddleEast/NorthAfrica	427	U6a1a	11.26	E(xE3b3)
HGDP01258	Mozabite	MiddleEast/NorthAfrica	422	H1v	8.02	E(xE3b3)
HGDP01259	Mozabite	MiddleEast/NorthAfrica	226	L3e2b1	8.03	E(xE3b3)
HGDP01260	Mozabite	MiddleEast/NorthAfrica	477	U6a5	9.74	E(xE3b3)
HGDP01261	Mozabite	MiddleEast/NorthAfrica	554	L2a1+143+16189	17.32	R1b*
HGDP01262	Mozabite	MiddleEast/NorthAfrica	718	V	12.32	E(xE3b3)
HGDP01263	Mozabite	MiddleEast/NorthAfrica	900	H	12.27	E(xE3b3)
HGDP01264	Mozabite	MiddleEast/NorthAfrica	507	H1v	13.37	E(xE3b3)
HGDP01265	Mozabite	MiddleEast/NorthAfrica	433	H5a1	16.47	E(xE3b3)
HGDP01266	Mozabite	MiddleEast/NorthAfrica	821	J2a2	13.99	E(xE3b3)
HGDP01268	Mozabite	MiddleEast/NorthAfrica	577	U6a1a	10.02	E(xE3b3)
HGDP01269	Mozabite	MiddleEast/NorthAfrica	784	U3a	12.95	E(xE3b3)
HGDP01271	Mozabite	MiddleEast/NorthAfrica	991	J2a2	21.61	R1b*
HGDP01272	Mozabite	MiddleEast/NorthAfrica	1359	U6a1a	7.39	E(xE3b3)
HGDP01278	Mozabite	MiddleEast/NorthAfrica	1547	U3a	10.21	E(xE3b3)
HGDP01279	Mozabite	MiddleEast/NorthAfrica	1008	U8b1	17.07	E(xE3b3)
HGDP01282	Mozabite	MiddleEast/NorthAfrica	483	L3e2a1b1	10.46	E(xE3b3)
HGDP01283	Mandenka	Africa	1019	L2a1c	14.6	E(xE3b3)
HGDP01284	Mandenka	Africa	1183	L2c	16.67	E(xE3b3)
HGDP01285	Mandenka	Africa	802	L2a1c3	15.49	E(xE3b3)
HGDP01286	Mandenka	Africa	1143	L1b1a	19.51	E(xE3b3)
HGDP01288	Han	EastAsia	795	F2	5.34	C
HGDP01289	Han	EastAsia	850	C7a1c	8.74	O(xO3)
HGDP01290	Han	EastAsia	593	M7b1	13.29	O3e
HGDP01292	Han	EastAsia	467	F1a1	5.17	N(xN3)
HGDP01293	Han	EastAsia	548	B5b2	8.53	N(xN3)
HGDP01294	Han	EastAsia	294	M7b3	9.75	O3(xO3e)
HGDP01295	Han	EastAsia	594	B4+16261	30.2	N(xN3)
HGDP01296	Han	EastAsia	853	D4o1	7.84	C
HGDP01297	Uygur	mixed	565	M18	11.47	R1a1
HGDP01298	Uygur	mixed	749	F1b1	14.91	L
HGDP01299	Uygur	mixed	491	H	18.79	R1b*
HGDP01300	Uygur	mixed	413	F1b1	13.87	R1a1
HGDP01301	Uygur	mixed	652	B4+16261	7.46	R1b3(xR1b3e)
HGDP01302	Uygur	mixed	549	U5a1	12.78	C
HGDP01303	Uygur	mixed	826	R2	11.63	O3e
HGDP01304	Uygur	mixed	462	H8	25.01	J2(xJ2f2)
HGDP01307	Dai	EastAsia	1100	B4a1c4	13.42	O(xO3)
HGDP01308	Dai	EastAsia	422	D4	25.87	C
HGDP01309	Dai	EastAsia	364	C7a	7.03	O3(xO3e)
HGDP01310	Dai	EastAsia	599	R9b1	23.84	C
HGDP01311	Dai	EastAsia	481	C7a	25.5	O(xO3)
HGDP01312	Dai	EastAsia	420	F1a2	20.98	O(xO3)
HGDP01313	Dai	EastAsia	392	C7a	12.52	O(xO3)
HGDP01317	Lahu	EastAsia	993	M13'46'61	23.21	F*
HGDP01318	Lahu	EastAsia	571	A4c1	6.15	F*
HGDP01319	Lahu	EastAsia	654	F1a1a	6.25	O3(xO3e)
HGDP01320	Lahu	EastAsia	441	D4j1a1	7.63	F*
HGDP01321	Lahu	EastAsia	550	F1a'c	29.3	F*
HGDP01322	Lahu	EastAsia	613	D4j1a1	12.11	F*
HGDP01326	Lahu	EastAsia	651	F1a1a	6.83	O3e
HGDP01327	She	EastAsia	748	M7c1b	28.88	O(xO3)
HGDP01328	She	EastAsia	641	B4b1a2	8.97	O3e
HGDP01329	She	EastAsia	997	F4a1	6.36	O3(xO3e)
HGDP01330	She	EastAsia	590	F1a1'4	28.84	O(xO3)
HGDP01331	She	EastAsia	603	N9a1	20.7	O3(xO3e)
HGDP01332	She	EastAsia	902	B5a	14.71	O3(xO3e)
HGDP01333	She	EastAsia	659	M7c1b	14.92	O3(xO3e)
HGDP01337	Naxi	EastAsia	411	A4c1	22.61	Q(xQ3a)
HGDP01338	Naxi	EastAsia	852	A11b	10.47	O3e
HGDP01339	Naxi	EastAsia	296	B4a1+16311	14.36	N(xN3)
HGDP01340	Naxi	EastAsia	61	C7b	18.67	Q(xQ3a)
HGDP01341	Naxi	EastAsia	829	A4	26.85	Q(xQ3a)
HGDP01342	Naxi	EastAsia	957	B4a1+16311	25.85	O(xO3)
HGDP01344	Naxi	EastAsia	734	B4a4	19.64	N(xN3)
HGDP01347	Tu	EastAsia	747	D4h	20.85	O3e
HGDP01348	Tu	EastAsia	431	M12a1a	5.91	N(xN3)
HGDP01349	Tu	EastAsia	442	D4	21	O(xO3)
HGDP01350	Tu	EastAsia	528	F1a1a	12.24	R1a1
HGDP01351	Tu	EastAsia	172	M9a1a1c1b	26.67	O3e
HGDP01352	Tu	EastAsia	228	B4c2	17.02	N(xN3)
HGDP01353	Tu	EastAsia	299	D4b2b	12.21	O3e
HGDP01357	Basque	Europe	478	U5a1d1	6.68	R1b3(xR1b3e)
HGDP01358	Basque	Europe	187	H1t1	5.87	J2(xJ2f2)
HGDP01359	Basque	Europe	525	U5b1	8.84	R1b3(xR1b3e)
HGDP01360	Basque	Europe	304	H3c	12.18	E(xE3b3)
HGDP01361	Basque	Europe	1002	K1a1b1	13.6	R1b3(xR1b3e)
HGDP01362	Basque	Europe	280	H1e1a	23.27	R1b3(xR1b3e)
HGDP01364	Basque	Europe	577	H1e1a	14.17	R1b3(xR1b3e)
HGDP01370	Basque	Europe	182	H3g	12.65	R1b3(xR1b3e)
HGDP01371	Basque	Europe	724	H1t1	16.57	R1b3(xR1b3e)
HGDP01372	Basque	Europe	345	V	10.48	R1b3(xR1b3e)
HGDP01374	Basque	Europe	882	V1	16.38	R1b3(xR1b3e)
HGDP01375	Basque	Europe	615	H5	21.97	R1b3(xR1b3e)
HGDP01376	Basque	Europe	547	H1t1	26.36	R1b3(xR1b3e)
HGDP01377	Basque	Europe	464	HV0+195	13.49	R1b3(xR1b3e)
HGDP01378	Basque	Europe	480	T1a1	11.82	R1b3(xR1b3e)
HGDP01379	Basque	Europe	479	K1a4a1	12.57	R1b3(xR1b3e)
HGDP01383	Adygei	mixed	714	R1	7.29	G
HGDP01385	Adygei	mixed	635	K1a4+16093	13.05	G
HGDP01396	Adygei	mixed	993	J1c3	14	R1a1
HGDP01397	Adygei	mixed	531	C4a1'5	6.86	J2(xJ2f2)
HGDP01402	Adygei	mixed	971	U1a1	9.06	R1a1
HGDP01403	Adygei	mixed	300	H1c	10.89	J2(xJ2f2)
HGDP01404	Adygei	mixed	444	H2a1	13.8	G
HGDP01405	Bantu	Africa	664	L3b1a1	7.16	E(xE3b3)
HGDP01406	Bantu	Africa	674	L0a2a2a	25.49	A(xA3b2a)
HGDP01408	Bantu	Africa	488	L2a1f	14.75	E(xE3b3)
HGDP01411	Bantu	Africa	504	L1c2a1a	12.65	E(xE3b3)
HGDP01412	Bantu	Africa	1346	L3b1a1	19.74	E(xE3b3)
HGDP01415	Bantu	Africa	1753	L5a1a	11.34	E(xE3b3)
HGDP01416	Bantu	Africa	899	L3h1a1	13.58	E(xE3b3)
HGDP01417	Bantu	Africa	1596	L3e2b	7.21	E(xE3b3)
HGDP01418	Bantu	Africa	1133	L0a1a+200	9.14	E(xE3b3)
HGDP01419	Bantu	Africa	1180	L0a1a2	12.57	E(xE3b3)
HGDP00562	Druze	MiddleEast/NorthAfrica	1217	H1b	25.17	L
HGDP00576	Druze	MiddleEast/NorthAfrica	1000	H1u	7.27	J2(xJ2f2)
HGDP00580	Druze	MiddleEast/NorthAfrica	1006	U1a1	21.97	L
HGDP00588	Druze	MiddleEast/NorthAfrica	984	H33	19.82	J2(xJ2f2)
HGDP00595	Druze	MiddleEast/NorthAfrica	797	H4b	12.59	R1b3(xR1b3e)
HGDP00598	Druze	MiddleEast/NorthAfrica	949	R5a2	10.58	L
HGDP00599	Druze	MiddleEast/NorthAfrica	935	K1a4b1	6.71	E(xE3b3)
HGDP00600	Druze	MiddleEast/NorthAfrica	754	R0a2	15.19	J2(xJ2f2)
HGDP00602	Druze	MiddleEast/NorthAfrica	1053	H7b1	31.05	L
HGDP00604	Druze	MiddleEast/NorthAfrica	907	H26	10.68	L
