# Supplementary material for: Human paternal and maternal demographic histories: insights from high-resolution Y chromosome and mtDNA sequences
Source: Investig Genet. 2014 Sep 24;5:13. doi: 10.1186/2041-2223-5-13 (PMC4174254; doi:10.1186/2041-2223-5-13)
Supplement: Additional file 2: Table S2 — NRY regions chosen for inclusion on the capture array. [file 2041-2223-5-13-S2.xlsx]

## Sheet: Sheet1
Table S2. NRY regions chosen for inclusion on the capture array.
"Start" and "End" refer to positions in the human genome assemply GRCh37/hg19
"Length" is the length of the region tiled by probes
Start	End	Length
2654557	2655025	469
2655282	2656016	735
2660553	2661015	463
2661212	2661456	245
2661758	2662110	353
2710315	2711624	1310
2711735	2712172	438
2714838	2716041	1204
2717345	2718455	1111
2719178	2721272	2095
2722925	2723829	905
2730552	2731665	1114
2734217	2735222	1006
2737069	2738269	1201
2797411	2798321	911
2804181	2805258	1078
2818385	2819954	1570
2847949	2849312	1364
2913372	2913834	463
2913971	2914392	422
3713109	3714950	1842
6660516	6661440	925
6677087	6678872	1786
6680467	6681535	1069
6703780	6704710	931
6742004	6742781	778
6777841	6778013	173
6778109	6779802	1694
6780012	6780586	575
6783342	6784398	1057
6785451	6785675	225
6785765	6786456	692
6788126	6788962	837
6836516	6837278	763
6837353	6837808	456
6840946	6841340	395
6841411	6842056	646
6851842	6852413	572
6852568	6852925	358
6866651	6867354	704
6867498	6867668	171
6876266	6877793	1528
6885546	6886551	1006
6889290	6890221	932
6893862	6894516	655
6894742	6894966	225
6895815	6896076	262
6896241	6896829	589
6907971	6908940	970
6909346	6910291	946
6931779	6931874	96
6932203	6933132	930
6940235	6941274	1040
6946391	6946909	519
6947070	6947268	199
6947397	6948056	660
6950605	6951375	771
6951469	6951787	319
6961524	6962444	921
6962607	6963882	1276
6973705	6974144	440
6974227	6975121	895
6980097	6981012	916
6981533	6982460	928
6990733	6992227	1495
6992846	6994310	1465
7244759	7245836	1078
7545706	7545957	252
7546538	7546974	437
7547782	7548096	315
7548391	7548743	353
7548874	7548972	99
7553332	7553430	99
7553710	7554781	1072
7557408	7557635	228
7557944	7560050	2107
7593342	7593478	137
7593846	7594496	651
7594746	7595160	415
7606064	7607144	1081
7633382	7634312	931
7637960	7638890	931
7644015	7644601	587
7644735	7644948	214
7696112	7697335	1224
7697524	7698104	581
7771491	7772736	1246
7997381	7998290	910
7998694	7999996	1303
8106462	8106651	190
8106859	8106973	115
8107140	8107306	167
8121583	8121824	242
8122861	8123131	271
8132406	8133073	668
8133216	8133525	310
8146421	8147118	698
8147543	8148194	652
8149243	8149809	567
8150547	8150996	450
8152405	8153383	979
8232020	8233332	1313
8233449	8233528	80
8233624	8235236	1613
8237824	8238665	842
8238830	8239343	514
8282958	8283079	122
8283204	8283369	166
8381811	8382690	880
8382845	8382951	107
8383464	8383665	202
8385703	8385787	85
8388307	8389411	1105
8394883	8395495	613
8395560	8395807	248
8414008	8414398	391
8414538	8414953	416
8417967	8419322	1356
8419500	8419839	340
8420004	8421335	1332
8421477	8421659	183
8421975	8422296	322
8427808	8428942	1135
8434701	8435062	362
8435254	8435640	387
8437446	8438715	1270
8439226	8439323	98
8439415	8441014	1600
8441108	8441618	511
8441884	8442439	556
8448454	8449421	968
8449675	8451334	1660
8452234	8453227	994
8454454	8455387	934
8456896	8457431	536
8457582	8458021	440
8458108	8458374	267
8458464	8458777	314
8458939	8459281	343
8459578	8459912	335
8460006	8460889	884
8460998	8461272	275
8461421	8461840	420
8463209	8463790	582
8463930	8464310	381
8472443	8472774	332
8472879	8473203	325
8473301	8473646	346
8476278	8478103	1826
8478243	8478687	445
8481974	8482922	949
8483292	8483716	425
8483860	8484231	372
8484269	8486080	1812
8486398	8486629	232
8486938	8488160	1223
8488244	8488605	362
8488756	8489125	370
8489170	8491026	1857
8491106	8491480	375
8491531	8492609	1079
8492833	8493169	337
8494539	8495135	597
8495264	8495586	323
8501888	8502893	1006
8510218	8511160	943
8523140	8523492	353
8523651	8524232	582
8525774	8526565	792
8526671	8527013	343
8533872	8535105	1234
8535449	8536992	1544
8537370	8537627	258
8537662	8538224	563
8538295	8539885	1591
8544602	8545452	851
8545561	8546597	1037
8546622	8547254	633
8547347	8547750	404
8547942	8548669	728
8548745	8549028	284
8551074	8551295	222
8551491	8552603	1113
8552699	8553368	670
8556905	8557141	237
8557261	8558224	964
8560300	8561368	1069
8566363	8567270	908
8567411	8567981	571
8571188	8571563	376
8571814	8572124	311
8588423	8589503	1081
8589788	8589949	162
8590095	8590452	358
8590626	8591927	1302
8593352	8593580	229
8593714	8594375	662
8595824	8596083	260
8596152	8596868	717
8604404	8604723	320
8604968	8605331	364
8607617	8608626	1010
8608815	8609441	627
8610815	8611892	1078
8612082	8612328	247
8612393	8612827	435
8612909	8614194	1286
8616630	8617481	852
8617573	8618993	1421
8623519	8624440	922
8624607	8624674	68
8629764	8631369	1606
8633236	8634376	1141
8635753	8636096	344
8636160	8636896	737
8639048	8639359	312
8639585	8639972	388
8641470	8641727	258
8641986	8642424	439
8646429	8647407	979
8656427	8657536	1110
8684978	8685990	1013
8716051	8716912	862
8717136	8717770	635
8838057	8838129	73
8838514	8838596	83
8838824	8839089	266
8841685	8842210	526
9454794	9455384	591
9455637	9455742	106
9461703	9461860	158
9462933	9463674	742
9463983	9464134	152
9640937	9642230	1294
9645867	9647127	1261
9758268	9759372	1105
9759474	9760119	646
9872128	9872795	668
9874698	9875653	956
9893335	9893556	222
9893779	9894373	595
9901969	9902278	310
9902484	9903397	914
9906544	9906812	269
9907110	9907222	113
9907605	9907684	80
9983245	9983583	339
9983704	9984202	499
13477224	13477828	605
13477998	13478264	267
14205349	14206837	1489
14637702	14638725	1024
14639871	14640402	532
14640484	14641958	1475
14647233	14648520	1288
14649900	14650372	473
14652816	14653071	256
14653226	14653335	110
14653438	14653538	101
14654432	14654524	93
14655268	14655930	663
14656516	14656637	122
14657032	14657464	433
14665670	14665871	202
14665965	14666624	660
14730772	14731819	1048
14773313	14774246	934
14774276	14775202	927
14775347	14775839	493
14833313	14833734	422
14834007	14834183	177
14837447	14838271	825
14838457	14838756	300
14869703	14870742	1040
14873389	14874441	1053
14889944	14890769	826
14891007	14891232	226
14891361	14891669	309
14913244	14914645	1402
14924737	14925026	290
14925371	14925550	180
14925652	14925755	104
14945094	14945832	739
14951814	14952570	757
14971139	14972167	1029
15015959	15016066	108
15016175	15016547	373
15016632	15017533	902
15017641	15018155	515
15021689	15022233	545
15022378	15022820	443
15029768	15031507	1740
15032066	15033262	1197
15041995	15042970	976
15043128	15043608	481
15045785	15046789	1005
15046873	15047156	284
15053091	15054209	1119
15054356	15054651	296
15085335	15086134	800
15086234	15086655	422
15206764	15207785	1022
15262975	15263139	165
15263435	15263535	101
15263683	15263883	201
15272229	15272304	76
15272511	15272571	61
15272737	15274218	1482
15274348	15274520	173
15315697	15316189	493
15316530	15316612	83
15413445	15413817	373
15414096	15414236	141
15414670	15415391	722
15447295	15448225	931
15472705	15473365	661
15505703	15505983	281
15506278	15506532	255
15525877	15526697	821
15590738	15590984	247
15591147	15592170	1024
15592397	15592544	148
15751379	15752435	1057
15756804	15758343	1540
15802024	15803143	1120
15813650	15814619	970
15814844	15815099	256
15826709	15827268	560
15827366	15827642	277
15830265	15831318	1054
15863970	15864403	434
15864685	15865184	500
15865286	15865545	260
15879978	15881743	1766
15965488	15965904	417
15966022	15967104	1083
15977968	15979177	1210
15979745	15980638	894
15980751	15981801	1051
16172357	16173134	778
16173345	16173590	246
16173900	16175024	1125
16204053	16205535	1483
16238464	16239427	964
16243238	16244222	985
16255106	16256324	1219
16268209	16269394	1186
16279892	16281056	1165
16313509	16314853	1345
16331333	16332577	1245
16343472	16344310	839
16357616	16358831	1216
16388748	16390139	1392
16392814	16393514	701
16402972	16403248	277
16403523	16404742	1220
16404894	16405240	347
16419191	16420181	991
16471890	16473415	1526
16473530	16474593	1064
16476929	16477898	970
16517115	16517481	367
16517610	16518066	457
16556580	16558173	1594
16560171	16561350	1180
16578665	16579877	1213
16594563	16595768	1206
16629395	16630502	1108
16635619	16636325	707
16636470	16636605	136
16636758	16637128	371
16693145	16694057	913
16694732	16695650	919
16697349	16698426	1078
16735185	16735413	229
16735571	16736385	815
16751394	16752039	646
16752157	16752813	657
16761208	16762080	873
16779345	16780380	1036
16786393	16787464	1072
16802355	16803172	818
16803538	16804076	539
16804244	16804870	627
16805801	16807571	1771
16824032	16825018	987
16830022	16830541	520
16830824	16831021	198
16851780	16852788	1009
16876919	16877760	842
16892702	16893650	949
16902704	16904009	1306
16910640	16912323	1684
16945923	16946847	925
16950753	16951637	885
16954618	16955625	1008
16961571	16961714	144
16961852	16962260	409
16962452	16962618	167
17007252	17007464	213
17007554	17008374	821
17008483	17008700	218
17009810	17011301	1492
17076300	17077666	1367
17077768	17077906	139
17112407	17113484	1078
17137426	17138572	1147
17148211	17149768	1558
17172011	17172884	874
17173016	17174546	1531
17183869	17184300	432
17184406	17185093	688
17185487	17185723	237
17185949	17186420	472
17189600	17189927	328
17190030	17190581	552
17236133	17237111	979
17285908	17287247	1340
17293943	17294591	649
17294916	17295557	642
17335888	17337013	1126
17350386	17351328	943
17357682	17358843	1162
17392658	17392809	152
17392897	17394014	1118
17397390	17398654	1265
17441890	17442895	1006
17460360	17460503	144
17460692	17461410	719
17473903	17474752	850
17493273	17494446	1174
17508404	17509160	757
17517460	17518408	949
17530975	17531602	628
17550282	17551221	940
17552416	17553056	641
17553137	17554868	1732
17555139	17555266	128
17558317	17558562	246
17558793	17559330	538
17564919	17566044	1126
17567484	17567977	494
17568082	17568939	858
17570154	17571529	1376
17597936	17598222	287
17598399	17598956	558
17614039	17614990	952
17659748	17661054	1307
17673066	17674110	1045
17676614	17677613	1000
17705113	17706238	1126
17742770	17742948	179
17743045	17743381	337
17743469	17743940	472
17760772	17762278	1507
17765553	17766788	1236
17766911	17767185	275
17779912	17780961	1050
17781059	17781277	219
17800303	17801236	934
17820586	17821699	1114
17843385	17844645	1261
17891111	17892185	1075
17907154	17907791	638
17961795	17963262	1468
17982285	17983121	837
18022602	18023521	920
18028837	18030187	1351
18043432	18043577	146
18043674	18044402	729
18044629	18044904	276
18045519	18046737	1219
18066095	18066250	156
18066325	18067143	819
18083703	18084987	1285
18110166	18110818	653
18110951	18111276	326
18144847	18145905	1059
18169871	18171103	1233
18203070	18204099	1030
18225502	18226495	994
18417282	18418215	934
18420989	18421424	436
18551435	18553439	2005
18619256	18619453	198
18619619	18620295	677
18639936	18640418	483
18657462	18658458	997
18658594	18659028	435
18676549	18677487	939
18678582	18679791	1210
18683816	18685082	1267
18685267	18685622	356
18693845	18694880	1036
18713036	18714006	971
18720425	18721625	1201
18834232	18834621	390
18834707	18835321	615
18839508	18840420	913
18842129	18842982	854
18851280	18852750	1471
18881560	18883069	1510
18884700	18884802	103
18885200	18885569	370
18909672	18910676	1005
18938973	18940083	1111
19001572	19002928	1357
19086576	19087677	1102
19117702	19118980	1279
19146836	19148189	1354
19164471	19165479	1009
19207555	19208512	958
19275551	19276344	794
19276479	19276673	195
19286596	19286723	128
19286834	19287908	1075
19304970	19305783	814
19306038	19306171	134
19335388	19336665	1278
19366342	19367326	985
19380837	19381004	168
19381142	19381211	70
19381336	19382003	668
19383273	19384363	1091
19395708	19396767	1060
19400228	19401521	1294
19419766	19420840	1075
19439858	19441325	1468
19442173	19443244	1072
19451572	19452568	997
19468685	19468920	236
19469055	19469230	176
19469358	19469665	308
19471186	19471391	206
19471479	19472506	1028
19485255	19486308	1054
19489456	19490623	1168
19510551	19511160	610
19511587	19511770	184
20813498	20815130	1633
20835135	20835201	67
20835269	20835595	327
20835942	20837244	1303
20840496	20840580	85
21039683	21040341	659
21040405	21040762	358
21051684	21052621	938
21053043	21053905	863
21157091	21158159	1069
21228416	21229868	1453
21238398	21239130	733
21311106	21312120	1015
21422415	21423525	1111
21489378	21490380	1003
21617991	21618771	781
21621364	21622684	1321
21635549	21637109	1561
21639768	21642465	2698
21644722	21645076	355
21645201	21645800	600
21645878	21647272	1395
21659224	21660280	1057
21664051	21664509	459
21664633	21664830	198
21664911	21665131	221
21683777	21684755	979
21684833	21685797	965
21685878	21685949	72
21711434	21712075	642
21712320	21713187	868
21716547	21717642	1096
21723840	21725244	1405
21728288	21729185	898
21729734	21729902	169
21736179	21737704	1526
21748887	21749629	743
21749890	21750042	153
21750553	21751595	1043
21753139	21754732	1594
21754805	21756065	1261
21758277	21758542	266
21758674	21759864	1191
21759939	21761056	1118
21763027	21764684	1658
21765702	21766529	828
21825110	21826127	1018
21837772	21838736	965
21841012	21842797	1786
21843218	21844706	1489
21867658	21868301	644
21868609	21869098	490
21869627	21869831	205
21870002	21871344	1343
21871426	21871497	72
21871601	21872794	1194
21877443	21877518	76
21877914	21878875	962
21893012	21894638	1627
21897150	21898170	1021
21903153	21904361	1209
21905362	21906637	1276
21906736	21907723	988
21930203	21931565	1363
22138525	22140298	1774
22148086	22149766	1681
22205946	22207149	1204
22519494	22519601	108
22519769	22520422	654
22559424	22559716	293
22559781	22559921	141
22584436	22585263	828
22607394	22608280	887
22625281	22626415	1135
22669138	22670206	1069
22672467	22673901	1435
22677178	22678102	925
22679755	22681675	1921
22686433	22687432	1000
22731739	22732522	784
22737253	22737902	650
22738051	22738818	768
22740009	22740836	828
22749617	22750078	462
22750337	22750483	147
22888807	22889089	283
22889390	22890019	630
22891189	22891398	210
22891484	22891996	513
22894694	22895583	890
22906385	22907570	1186
22908817	22909356	540
22909715	22909777	63
22926965	22930864	3900
22930953	22931982	1030
22939087	22940347	1261
22940748	22941439	692
22941518	22942461	944
22944948	22946232	1285
23023112	23024429	1318
23025253	23026198	946
23121494	23121596	103
23121896	23122091	196
23122227	23122469	243
23270890	23271738	849
23605517	23608115	2599
23626784	23627900	1117
23628580	23628718	139
23629083	23629198	116
23629592	23629778	187
23633660	23634258	599
23634462	23634818	357
23766773	23766892	120
23767154	23767229	76
23767319	23767502	184
24441936	24443041	1106
